# Supplementary material for: Improving the Maternity Care Safety Net: Establishing Maternal Mortality Surveillance for Non-Obstetric Providers and Institutions
Source: Int J Environ Res Public Health. 2023 Dec 27;21(1):37. doi: 10.3390/ijerph21010037 (PMC10815856; doi:10.3390/ijerph21010037)
Supplement: Supplementary file 1 [file ijerph-21-00037-s001.zip]

Archive with 1 entries (1 files):
- ijerph-2665619-supplementary.pdf
